# Supplementary material for: Discrimination of the Lame Limb in Horses Using a Machine Learning Method (Support Vector Machine) Based on Asymmetry Indices Measured by the EQUISYM System
Source: Sensors (Basel). 2025 Feb 12;25(4):1095. doi: 10.3390/s25041095 (PMC11858852; doi:10.3390/s25041095)
Supplement: Supplementary file 1 [file sensors-25-01095-s001.zip]

Archive with 1 entries (1 files):
- sensors-3394709-supplementary.pdf
